# Supplementary material for: Myo-Inositol Plus Selenium vs. Selenium Alone in Hashimoto’s Thyroiditis with Subclinical Hypothyroidism: A Systematic Review and Updated Meta-Analysis with Trial Sequential Analysis
Source: J Clin Med. 2026 Apr 22;15(9):3179. doi: 10.3390/jcm15093179 (PMC13164135; doi:10.3390/jcm15093179)
Supplement: Supplementary file 1 [file jcm-15-03179-s001.zip]

Archive with 1 entries (1 files):
- jcm-4249048-supplementary.pdf
